# Supplementary material for: Variations in Casein Genes Are Associated with Milk Protein and Fat Contents in Sarda Goats (Capra hircus), with an Important Role of CSN1S2 for Milk Yield
Source: Animals (Basel). 2023 Dec 22;14(1):56. doi: 10.3390/ani14010056 (PMC10778555; doi:10.3390/ani14010056)
Supplement: Supplementary file 1 [file animals-14-00056-s001.zip]

Archive with 1 entries (1 files):
- animals-2671458-supplementary.pdf
